# Supplementary material for: Genomic regions associated with flag leaf and panicle architecture in rice (Oryza sativa L.)
Source: BMC Genomics. 2024 Dec 18;25:1200. doi: 10.1186/s12864-024-11037-z (PMC11654312; doi:10.1186/s12864-024-11037-z)
Supplement: Supplementary file 1 — Supplementary Material 1: Table S1. Summary of 97 QTLs associated with flag leaf and panicle architecture-related traits during 2022 and 2023. [file 12864_2024_11037_MOESM1_ESM.xlsx]

## Sheet: QTL
Table S1. Summary of 97 QTLs associated with flag leaf and panicle architecture-related traits during 2022 and 2023.
S. No.	QTL	Trait name	Year	Chromosome	Marker ID	Marker position (bp)	QTN effect	LOD score	'-log10(P)'	R2 (%)	MAF	Method	Previous identified QTLs	Reference
1	qFLL2-1	FLL	2022	2	S02_25487865	25487865	1.2691	5.2774	6.0844	0.0838	0.3015	2, 5	TC80 and qFLL2.1	Wu et al, 2017 and Wang et al, 2023
2	qFLL4-1	FLL	2022	4	S04_32100268	32100268	2.2694	4.4805	5.2546	5.52	0.402	1, 2, 5	RM1112 and RM_5709	Donde et al, 2020 and Wu et al, 2017
3	qFLL7	FLL	2022	7	S07_19474984	19474984	2.4935	5.1778	5.981	5.5991	0.4191	2, 5
4	qFLL8	FLL	2022	8	S08_10728203	10728203	2.1821	3.7331	4.471	0.5895	0.4559	2, 5	qFLL8	Zhang et al, 2015
5	qFLL11	FLL	2022	11	S11_21780657	21780657	1.8337	4.7056	5.4895	3.1952	0.3922	2, 5	RM5961	Wu et al, 2017
6	qFLL2-2	FLL	2023	2	S02_6294009	6294009	3.6752	4.1159	4.8731	5.3603	0.448	1, 2, 3, 5
7	qFLL4-2	FLL	2023	4	S04_128926	128926	-1.9408	4.7664	5.5529	4.9764	0.0564	1, 5
8	qFLL6	FLL	2023	6	S06_21025709	21025709	2.2693	5.6344	6.4547	2.5286	0.4387	1, 2, 5
9	qFLW3-1	FLW	2022	3	S03_7299317	7299317	-0.1126	5.6014	6.4205	3.6264	0.4579	1, 2, 4, 5
10	qFLW6-1	FLW	2022	6	S06_1407016	1407016	-0.0608	3.9185	4.666	0.2418	0.4109	2, 4
11	qFLW9	FLW	2022	9	S09_18246161	18246161	0.0668	4.373	5.1423	1.708	0.4338	1, 5	TC136	Wu wt al, 2017
12	qFLW10-1	FLW	2022	10	S10_2194300	2194300	0.0795	5.3155	6.124	0.6339	0.4559	1, 5	qFWn10-1 and qFLW10.1	Wang et al, 2023 and Wang et al, 2022
13	qFLW1	FLW	2023	1	S01_11094475	11094475	0.0708	3.274	3.9862	1.949	0.424	1, 2
14	qFLW3-2	FLW	2023	3	S03_933855	933855	-0.0609	3.6656	4.3999	0.1034	0.0564	2, 5
15	qFLW4	FLW	2023	4	S04_11552936	11552936	-0.0808	4.8682	5.659	5.0641	0.3995	2, 5
16	qFLW6-2	FLW	2023	6	S06_11868554	11868554	0.1125	3.9133	4.6605	16.4059	0.3064	1, 5	qFLW6.1	Wang et al, 2023
17	qFLW10-2	FLW	2023	10	S10_7904241	7904241	-0.1298	7.8771	8.7659	9.2631	0.4167	1, 2, 5
18	qFLA1	FLA	2022	1	S01_21900980	21900980	3.8228	3.6828	4.4181	6.1404	0.4431	1, 4
19	qFLA4-1	FLA	2022	4	S04_32100268	32100268	4.2901	4.9316	5.725	10.325	0.402	2, 5
20	qFLA10	FLA	2022	10	S10_3357985	3357985	6.5979	3.0831	3.7836	1.8901	0.4703	3, 6
21	qFLA11	FLA	2022	11	S11_3571520	3571520	2.801	3.9645	4.7143	2.3903	0.424	1, 6
22	qFLA4-2	FLA	2023	4	S04_11552936	11552936	-3.8007	4.8945	5.6863	7.191	0.3995	2, 5
23	qFLA4-3	FLA	2023	4	S04_18040959	18040959	-3.9152	5.4155	6.2277	6.2584	0.4216	2, 5
24	qFLA5	FLA	2023	5	S05_20048321	20048321	5.9079	4.8819	5.6732	3.658	0.4657	1, 2
25	qFLA6	FLA	2023	6	S06_11266774	11266774	5.5171	5.6057	6.4249	2.6718	0.4608	1, 2
26	qPL1	PL	2022	1	S01_39753951	39753951	0.7547	4.1049	4.8616	0.997	0.2426	1, 5	qPL1-8, qPL1 and Pl1	Bai et al, 2021, Xu et al, 2019 and Lim et al, 2014
27	qPL2-1	PL	2022	2	S02_2472911	2472911	-1.6409	6.4063	7.2527	3.2078	0.4559	1, 2
28	qPL4-1	PL	2022	4	S04_176566	176566	-1.3213	5.6465	6.4672	0	0.4583	2, 5	RM551	Donde et al, 2020
29	qPL5-1	PL	2022	5	S05_19559793	19559793	-1.3005	5.4967	6.3119	0.7749	0.0693	2, 3
30	qPL6	PL	2022	6	S06_11083591	11083591	1.0842	6.8708	7.7315	0.5386	0.4265	1, 2
31	qPL7-1	PL	2022	7	S07_21225384	21225384	1.0404	3.3106	4.025	0.3323	0.4583	1, 5	qPL7-7	Bai et al, 2021
32	qPL7-2	PL	2022	7	S07_28539990	28539990	-1.4615	4.6947	5.4782	4.6006	0.4363	1, 2
33	qPL8	PL	2022	8	S08_23405087	23405087	1.7285	5.6572	6.4783	1.3688	0.4604	2, 3
34	qPL11-1	PL	2022	11	S11_29850913	29850913	1.2581	6.4639	7.3121	0.2441	0.4412	1, 2
35	qPL2-2	PL	2023	2	S02_8292871	8292871	1.3196	6.1127	6.9495	3.3751	0.4455	1, 2, 3, 5
36	qPL2-3	PL	2023	2	S02_2733036	2733036	-1.783	10.7166	11.6693	0	0.473	1, 4, 5
37	qPL3	PL	2023	3	S03_857549	857549	0.8408	5.6333	6.4535	0	0.4436	1, 2
38	qPL4-2	PL	2023	4	S04_8189448	8189448	-1.3698	3.8659	4.6107	8.9129	0.4208	1, 3
39	qPL4-3	PL	2023	4	S04_844898	844898	0.8226	3.1703	3.8763	0	0.4653	4, 5
40	qPL5-2	PL	2023	5	S05_9746543	9746543	-1.1754	4.263	5.0272	4.2401	0.4356	2, 3
41	qPL5-3	PL	2023	5	S05_19666984	19666984	0.7611	4.6306	5.4113	1.0956	0.4035	1, 4
42	qPL7-3	PL	2023	7	S07_25864481	25864481	0.9536	4.04	4.7935	9.9804	0.4134	1, 4	RM_234	Donde et al, 2020
43	qPL9	PL	2023	9	S09_11013491	11013491	-0.8068	3.6268	4.359	6.0244	0.1955	1, 3, 4
44	qPL11-2	PL	2023	11	S11_24653908	24653908	1.1269	6.4166	7.2633	1.1696	0.4431	1, 4
45	qPBPP1-1	PBPP	2022	1	S01_1888235	1888235	-0.5914	4.9894	5.7851	0.4374	0.3627	1, 5
46	qPBPP1-2	PBPP	2022	1	S01_8937026	8937026	-1.3124	4.0781	4.8335	5.2234	0.4583	2, 5
47	qPBPP4	PBPP	2022	4	S04_34698753	34698753	0.6213	4.6441	5.4254	0.6004	0.4118	2, 5
48	qPBPP6	PBPP	2022	6	S06_23977494	23977494	-1.2332	4.7755	5.5624	1.4335	0.4681	1, 5
49	qPBPP11-1	PBPP	2022	11	S11_551509	551509	-1.1724	4.9952	5.7911	6.092	0.4461	3, 5
50	qPBPP8	PBPP	2023	8	S08_18504334	18504334	0.6416	5.3871	6.1983	3.4812	0.3985	4, 5
51	qPBPP11-2	PBPP	2023	11	S11_22169632	22169632	-0.6751	7.2302	8.1014	2.8894	0.3309	1, 2
52	qPBPP11-3	PBPP	2023	11	S11_6616432	6616432	0.5652	3.2419	3.9522	3.5318	0.4208	2, 4, 5
53	qPBPP12	PBPP	2023	12	S12_14117909	14117909	-0.4867	3.8754	4.6207	0.4346	0.0941	4, 5
54	qSBPP1-1	SBPP	2022	1	S01_25432562	25432562	1.3886	4.8248	5.6137	0.5741	0.4632	1, 4, 6
55	qSBPP2-1	SBPP	2022	2	S02_11608442	11608442	-0.9752	6.6096	7.4624	2.7349	0.4436	2, 5
56	qSBPP4-1	SBPP	2022	4	S04_4755234	4755234	0.9793	5.6455	6.4662	0.6384	0.451	1, 4
57	qSBPP7	SBPP	2022	7	S07_19854415	19854415	0.6997	3.8923	4.6385	2.5691	0.4579	4, 5
58	qSBPP8	SBPP	2022	8	S08_18628430	18628430	-0.8128	3.3492	4.0658	0	0.4583	3, 5
59	qSBPP9	SBPP	2022	9	S09_6910462	6910462	1.0309	7.0415	7.9072	0	0.4657	1, 2, 4
60	qSBPP12	SBPP	2022	12	S12_1961363	1961363	0.7489	3.4794	4.2035	7.6144	0.4381	1, 2, 4
61	qSBPP1-2	SBPP	2023	1	S01_2580414	2580414	-0.3956	5.5754	6.3935	0.384	0.3897	2, 5
62	qSBPP1-3	SBPP	2023	1	S01_13019278	13019278	-0.4711	9.6757	10.6071	0.2065	0.3407	1, 2, 3, 5
63	qSBPP2-2	SBPP	2023	2	S02_13521167	13521167	0.6744	5.1287	5.9299	4.4254	0.4559	1, 2, 5
64	qSBPP3	SBPP	2023	3	S03_17074320	17074320	-0.8641	4.8131	5.6016	4.0655	0.4678	1, 2, 3
65	qSBPP4-2	SBPP	2023	4	S04_17090729	17090729	1.0091	3.9781	4.7286	22.3059	0.4134	1, 2, 3, 5
66	qSBPP4-3	SBPP	2023	4	S04_19797505	19797505	0.5632	5.9241	6.7545	1.163	0.448	1, 2, 3, 5	qSBN-4	Thapa et al, 2021
67	qSBPP4-4	SBPP	2023	4	S04_11593443	11593443	0.6664	5.6652	6.4866	5.0541	0.451	1, 2, 5
68	qSBPP5	SBPP	2023	5	S05_23187028	23187028	0.4894	3.0383	3.736	2.7252	0.4461	1, 6
69	qSBPP6	SBPP	2023	6	S06_21261262	21261262	0.5062	4.4011	5.1717	1.0375	0.4461	1, 2
70	qSBPP11	SBPP	2023	11	S11_26446172	26446172	-0.4626	5.6694	6.4909	0.9758	0.0588	2, 5
71	qGWPP2-1	GWPP	2022	2	S02_9992952	9992952	0.1541	3.4196	4.1403	0.2049	0.3676	1, 5
72	qGWPP2-2	GWPP	2022	2	S02_25680408	25680408	0.1928	4.4591	5.2323	0.2149	0.3186	1, 5, 6
73	qGWPP3	GWPP	2022	3	S03_24302938	24302938	0.2879	6.7672	7.6248	5.3096	0.0613	2, 5
74	qGWPP5-1	GWPP	2022	5	S05_13579524	13579524	0.3224	4.2774	5.0423	2.9707	0.4387	2, 6
75	qGWPP8	GWPP	2022	8	S08_16572214	16572214	0.4453	5.0714	5.8704	4.6043	0.451	1, 2
76	qGWPP1	GWPP	2023	1	S01_3003418	3003418	-0.2918	5.9252	6.7557	0.3982	0.4657	1, 4
77	qGWPP2-3	GWPP	2023	2	S02_12214914	12214914	-0.26	5.6973	6.5198	11.7205	0.3243	1, 2, 3, 4, 5
78	qGWPP5-2	GWPP	2023	5	S05_7307403	7307403	0.2122	4.4655	5.239	6.5516	0.401	2, 4
79	qGWPP6	GWPP	2023	6	S06_13042025	13042025	-0.2124	3.7089	4.4455	8.8891	0.4109	3, 4
80	qGWPP11-1	GWPP	2023	11	S11_2287304	2287304	-0.1609	3.9653	4.7151	7.089	0.354	4, 6
81	qGWPP11-2	GWPP	2023	11	S11_25194846	25194846	-0.2974	4.9911	5.7869	1.2752	0.453	4, 6
82	qGNPP2-1	GNPP	2022	2	S02_10043947	10043947	9.6489	8.5917	9.4985	0.0604	0.348	1, 2
83	qGNPP2-2	GNPP	2022	2	S02_11439585	11439585	16.1908	5.1033	5.9035	1.0949	0.4629	1, 4
84	qGNPP2-3	GNPP	2022	2	S02_13351720	13351720	19.4317	7.6956	8.5796	7.5587	0.4314	2, 5
85	qGNPP5-1	GNPP	2022	5	S05_3893379	3893379	8.3209	3.7471	4.4858	8.2434	0.3119	1, 2, 4
86	qGNPP5-2	GNPP	2022	5	S05_9115282	9115282	18.5828	4.4837	5.258	3.3625	0.4632	2, 5
87	qGNPP9	GNPP	2022	9	S09_20551304	20551304	-23.4998	5.0041	5.8004	13.0552	0.4332	3, 4
88	qGNPP11-1	GNPP	2022	11	S11_29289602	29289602	12.3226	3.8443	4.588	0.3967	0.4653	4, 5
89	qGNPP12-1	GNPP	2022	12	S12_1961351	1961351	16.8104	7.9245	8.8145	2.5598	0.4436	1, 2
90	qGNPP12-2	GNPP	2022	12	S12_751421	751421	11.7348	3.3122	4.0267	4.7368	0.4233	2, 4
91	qGNPP1	GNPP	2023	1	S01_32300032	32300032	12.1798	5.3115	6.1198	0.3335	0.4554	2, 4
92	qGNPP4-1	GNPP	2023	4	S04_864524	864524	27.0316	8.5375	9.4429	7.8261	0.4703	2, 3, 4
93	qGNPP4-2	GNPP	2023	4	S04_32141403	32141403	11.5625	4.6933	5.4767	4.6578	0.3652	2, 5
94	qGNPP6	GNPP	2023	6	S06_11719341	11719341	22.2469	4.0009	4.7525	6.3323	0.4579	2, 3, 4, 5
95	qGNPP8	GNPP	2023	8	S08_9924287	9924287	19.2042	5.5327	6.3493	9.0017	0.4387	1, 5
96	qGNPP10	GNPP	2023	10	S10_17736108	17736108	-9.4411	5.1585	5.9609	0.1319	0.375	4, 5
97	qGNPP11-2	GNPP	2023	11	S11_7034371	7034371	-11.4878	7.9805	8.872	2.7275	0.1985	1, 2, 5

## Sheet: Abbrivation
Trait abbrivation							Model abbrivation
S.No.	Trait name	Abbr.	Unit				Number	Model
1	Flag leaf length	FLL	cm				1	FASTmrMLM
2	Flag leaf width	FLW	cm				2	pLARmEB
3	Flag leaf area	FLA	cm2				3	mrMLM
4	Panicle length	PL	cm				4	pKWmEB
5	Primary branch per panicle	PBPP	number				5	ISIS EM-BLASSO
6	Secondary branch per panicle	SBPP	number				6	FASTmrEMMA
7	Grain weight per panicle	GWPP	gram
8	Grain number per panicle	GNPP	number

## Sheet: References
Wu, J., Qi, Y., Hu, G., Li, J., Li, Z., & Zhang, H. (2017). Genetic architecture of flag leaf length and width in rice (Oryza sativa L.) revealed by association mapping. Genes and Genomics, 39(3), 341–352. https://doi.org/10.1007/s13258-016-0501-8
Wang, N., Wang, X., Qian, Y., Bai, D., Bao, Y., Zhao, X., Xu, P., Li, K., Li, J., Li, K., Zhang, D., & Shi, Y. (2023). Genome-Wide Association Analysis of Rice Leaf Traits. Agronomy, 13(11). https://doi.org/10.3390/agronomy13112687
Donde, R., Mohapatra, S., Yasin Baksh, S. K., Padhy, B., Mukherjee, M., Roy, S., Chattopadhyay, K., Anandan, A., Swain, P., Sahoo, K. K., Singh, O. N., Behera, L., & Dash, S. K. (2020). Identification of QTLs for high grain yield and component traits in new plant types of rice. PLoS ONE, 15(7 July). https://doi.org/10.1371/journal.pone.0227785
Zhang, B., Ye, W., Ren, D., Tian, P., Peng, Y., Gao, Y., Ruan, B., Wang, L., Zhang, G., Guo, L., Qian, Q., & Gao, Z. (2015). Genetic analysis of flag leaf size and candidate genes determination of a major QTL for flag leaf width in rice. Rice, 8(1). https://doi.org/10.1186/s12284-014-0039-9
Wang, J., Wang, T., Wang, Q., Tang, X., Ren, Y., Zheng, H., Liu, K., Yang, L., Jiang, H., Li, Y., Liu, Q., Zou, D., & Zheng, H. (2022). QTL mapping and candidate gene mining of flag leaf size traits in Japonica rice based on linkage mapping and genome-wide association study. Molecular Biology Reports, 49(1), 63–71. https://doi.org/10.1007/s11033-021-06842-8
Bai, S., Hong, J., Li, L., Su, S., Li, Z., Wang, W., ... & Zhang, D. (2021). Dissection of the genetic basis of rice panicle architecture using a genome-wide association study. Rice, 14, 1-12.
Xu, Z., Miao, Y., Chen, Z., Gao, H., Wang, R., Zhao, D., Zhang, B., Zhou, Y., Tang, S., Zhang, H., & Liu, Q. (2019). Identification and fine mapping of qGN1c, a QTL for grain number per panicle, in rice (Oryza sativa). Molecular Breeding, 39(9). https://doi.org/10.1007/s11032-019-1039-7
Lim, J. H., Yang, H. J., Jung, K. H., Yoo, S. C., & Paek, N. C. (2014). Quantitative trait locus mapping and candidate gene analysis for plant architecture traits using whole genome re-sequencing in rice. Molecules and Cells, 37(2), 149–160. https://doi.org/10.14348/molcells.2014.2336
Thapa, R., Tabien, R. E., & Septiningsih, E. M. (2021). Genome-wide association study to identify chromosomal regions related to panicle architecture in rice (Oryza sativa). Genetic Resources and Crop Evolution, 68(7), 2849–2865. https://doi.org/10.1007/s10722-021-01159-8
