# Supplementary material for: Genomic regions associated with flag leaf and panicle architecture in rice (Oryza sativa L.)
Source: BMC Genomics. 2024 Dec 18;25:1200. doi: 10.1186/s12864-024-11037-z (PMC11654312; doi:10.1186/s12864-024-11037-z)
Supplement: Supplementary file 2 — Supplementary Material 2: Table S2. Summary of 65 putative candidate genes located in the six potential genetic loci intervals. [file 12864_2024_11037_MOESM2_ESM.xlsx]

## Sheet: Table S2
Supplementary Table S2. Summary of 65 putative candidate genes located in the six potential genetic loci intervals.
S. No.	Trait name	Year	QTL	Marker ID	Chromosome	Gene stable ID	Transcript stable ID	Gene start (bp)	Gene end (bp)	Protein stable ID	Interpro Description
1	SBPP	2023	qSBPP4-2	S04_17090729	4	Os04g0356600	Os04t0356600-01	17044349	17046921	Os04t0356600-01	Protein kinase domain
2						Os04g0357300	Os04t0357300-01	17063617	17065887	Os04t0357300-01	Similar to Helicase-like protein
3						Os04g0357700	Os04t0357700-00	17097749	17098154	Os04t0357700-00	Conserved hypothetical protein
4						Os04g0358000	Os04t0358000-01	17108109	17110621	Os04t0358000-01	Polyketide synthase, enoylreductase domain
5						Os04g0359100	Os04t0359100-01	17180207	17183428	Os04t0359100-01	Polyketide synthase, enoylreductase domain
6	FLW	2023	qFLW6-2	S06_11868554	6	Os06g0310200	Os06t0310200-01	11781838	11789081	Os06t0310200-01	DNA2/NAM7-like helicase
7						Os06g0311000	Os06t0311000-00	11840611	11844171	Os06t0311000-00	Glycosyltransferase 61
8						Os06g0311300	Os06t0311300-01	11867820	11870616	Os06t0311300-01	E3 ubiquitin-protein ligase SINA-like, plant
9						Os06g0311600	Os06t0311600-01	11877604	11881764	Os06t0311600-01	Mannan endo-1,4-beta-mannosidase-like
10						Os06g0312900	Os06t0312900-01	11959534	11961068	Os06t0312900-01	Conserved hypothetical protein
11	GNPP	2022	qGNPP9	S09_20551304	9	Os09g0526300	Os09t0526300-00	20573266	20573862	Os09t0526300-00	Homeobox domain
12						Os09g0524500	Os09t0524500-01	20485184	20486868	Os09t0524500-01	Similar to Oxidoreductase, short chain dehydrogenase/reductase family protein
13						Os09g0527100	Os09t0527100-02	20613388	20625729	Os09t0527100-02	RNA recognition motif domain
14						Os09g0525400	Os09t0525400-01	20528648	20532222	Os09t0525400-01	Zinc finger, RING-type
15						Os09g0527500	Os09t0527500-01	20629717	20633528	Os09t0527500-01	RNA recognition motif domain
16						Os09g0525200	Os09t0525200-01	20519245	20522576	Os09t0525200-01	rRNA biogenesis protein RRP36
17						Os09g0527600	Os09t0527600-01	20637825	20639768	Os09t0527600-01	Small GTP-binding protein domain
18						Os09g0525300	Os09t0525300-01	20522759	20525406	Os09t0525300-01	F-box domain
19						Os09g0526000	Os09t0526000-00	20558262	20561164	Os09t0526000-00	Conserved hypothetical protein
20						Os09g0526700	Os09t0526700-02	20600616	20603003	Os09t0526700-02	UDP-glucose 4-epimerase
21						Os09g0524800	Os09t0524800-01	20494540	20496911	Os09t0524800-01	Molecular chaperone regulator BAG
22						Os09g0526600	Os09t0526600-02	20591252	20595143	Os09t0526600-02	Heat shock transcription factor family
23						Os09g0525900	Os09t0525900-01	20549870	20553043	Os09t0525900-01	Peptidase S54, rhomboid
24						Os09g0525700	Os09t0525700-01	20541260	20548192	Os09t0525700-01	HAP2/GCS1
25						Os09g0525600	Os09t0525600-03	20535359	20540243	Os09t0525600-03	UBX domain
26						Os09g0527900	Os09t0527900-01	20646416	20649984	Os09t0527900-01	B-box-type zinc finger
27						Os09g0525500	Os09t0525500-01	20534165	20534903	Os09t0525500-01	Bifunctional inhibitor/plant lipid transfer protein/seed storage helical domain
28						Os09g0527700	Os09t0527700-01	20641465	20643139	Os09t0527700-01	AUX/IAA protein
29						Os09g0526200	Os09t0526200-01	20568029	20574897	Os09t0526200-01	Similar to Homeobox-leucine zipper protein ROC6
30						Os09g0526800	Os09t0526800-01	20605872	20609063	Os09t0526800-01	LRAT domain
31						Os09g0524300	Os09t0524300-00	20469641	20471601	Os09t0524300-00	Multidrug and toxic compound extrusion family, eukaryotic
32	GWPP	2023	qGWPP2-3	S02_12214914	2	Os02g0308400	Os02t0308400-02	12113907	12114966	Os02t0308400-02	Fasciclin-like arabinogalactan protein, group A
33						Os02g0308800	Os02t0308800-01	12127913	12129233	Os02t0308800-01	FAS1 domain
34						Os02g0310200	Os02t0310200-01	12185506	12187024	Os02t0310200-01	Conserved hypothetical protein
35						Os02g0310400	Os02t0310400-01	12188660	12189305	Os02t0310400-01	Conserved hypothetical protein
36	FLW and FLA	2023	qFLW4 and qFLA4-2	S04_11552936	4	Os04g0272700	Os04t0272700-02	11450578	11455774	Os04t0272700-02	UDP-glycosyltransferase family, conserved site
37						Os04g0273100	Os04t0273100-01	11463290	11464387	Os04t0273100-01	Similar to Transposase
38						Os04g0274400	Os04t0274400-01	11510732	11515835	Os04t0274400-01	INO80 complex, subunit Ies6
39						Os04g0275100	Os04t0275100-01	11569339	11574645	Os04t0275100-01	Protein kinase domain
40						Os04g0276200	Os04t0276200-01	11650394	11660149	Os04t0276200-01	Pumilio homology domain
41	FLL and FLA	2022	qFLL4-1 and qFLA4-1	S04_32100268	4	Os04g0629000	Os04t0629000-03	31999368	32002716	Os04t0629000-03	Peroxisome biogenesis protein 22
42						Os04g0629100	Os04t0629100-01	32002722	32007327	Os04t0629100-01	Zinc finger, MYND-type
43						Os04g0629200	Os04t0629200-01	32008449	32009263	Os04t0629200-01	Phytocyanin domain
44						Os04g0629300	Os04t0629300-02	32009536	32016407	Os04t0629300-02	Zinc finger, RING-type, conserved site
45						Os04g0629400	Os04t0629400-01	32017656	32018383	Os04t0629400-01	Uncharacterized protein Os04g0629400-like
46						Os04g0629500	Os04t0629500-01	32019411	32022508	Os04t0629500-01	Thioredoxin domain
47						Os04g0629600	Os04t0629600-02	32023858	32032483	Os04t0629600-02	Zinc finger, CCHC-type
48						Os04g0629700	Os04t0629700-03	32033904	32039009	Os04t0629700-03	Kinesin motor domain, conserved site
49						Os04g0630000	Os04t0630000-01	32044764	32048497	Os04t0630000-01	Sda1
50						Os04g0630100	Os04t0630100-01	32049063	32051694	Os04t0630100-01	NAD(P)-binding domain containing protein
51						Os04g0630400	Os04t0630400-01	32063756	32065731	Os04t0630400-01	NAD(P)-binding domain containing protein
52						Os04g0630500	Os04t0630500-00	32075395	32076284	Os04t0630500-00	Regulatory protein NPR5/6
53						Os04g0630600	Os04t0630600-00	32078504	32081665	Os04t0630600-00	Similar to H0323C08.16 protein
54						Os04g0630800	Os04t0630800-01	32085612	32088272	Os04t0630800-01	Similar to Anthocyanidin reductase
55						Os04g0630900	Os04t0630900-01	32090880	32093039	Os04t0630900-01	Similar to H0105C05.3 protein
56						Os04g0631000	Os04t0631000-00	32131925	32135388	Os04t0631000-00	Similar to H0105C05.4 protein
57						Os04g0631100	Os04t0631100-01	32139084	32140993	Os04t0631100-01	Sugar transporter, conserved site
58						Os04g0631200	Os04t0631200-02	32145681	32147446	Os04t0631200-02	Glycoside hydrolase family 16
59						Os04g0631600	Os04t0631600-01	32166724	32169575	Os04t0631600-01	Transcription factor bHLH95-like, basic helix-loop-helix domain
60						Os04g0631800	Os04t0631800-00	32173571	32177352	Os04t0631800-00	Protein kinase domain
61						Os04g0632000	Os04t0632000-02	32173571	32182246	Os04t0632000-02	Hypothetical protein
62						Os04g0632100	Os04t0632100-01	32178831	32182153	Os04t0632100-01	Protein kinase, ATP binding site
63						Os04g0632300	Os04t0632300-01	32183880	32187311	Os04t0632300-01	Bulb-type lectin domain
64						Os04g0632400	Os04t0632400-01	32188994	32197539	Os04t0632400-01	Hypothetical protein
65						Os04g0632600	Os04t0632600-01	32193782	32196947	Os04t0632600-01	Protein kinase, ATP binding site
